# Supplementary material for: Retinal Neuron Is More Sensitive to Blue Light-Induced Damage than Glia Cell Due to DNA Double-Strand Breaks
Source: Cells. 2019 Jan 18;8(1):68. doi: 10.3390/cells8010068 (PMC6356720; doi:10.3390/cells8010068)
Supplement: Supplementary file 1 [file cells-08-00068-s001.zip]

Archive with 1 entries (1 files):
- cells-409296-SI.pdf
